# Supplementary material for: Proteolytic and non-proteolytic mechanisms of keratin degradation in Onygena corvina revealed by a proteogenomic approach
Source: Appl Environ Microbiol. 2025 Nov 28;91(12):e01727-25. doi: 10.1128/aem.01727-25 (PMC12724343; doi:10.1128/aem.01727-25)
Supplement: Table S1 — List of 80 genome-predicted proteases of O. corvina with a signal peptide and their detection in the feather meal, wool meal, and casein secretomes. [file aem.01727-25-s0002.xlsx]

## Sheet: Sheet1
			Table S1: List of 80 genome-predicted proteases of O. corvina with a signal peptide and their detection in the feather meal, wool meal and casein secretomes
			Accession Number	MEROPS Family	SPI+TMD	Detected in FM secretome	Detected in WM secretome	Detected in casein secretome
			G054750.1	A1	SPI	Yes	–	–
			G052010.1	A1	SPI	–	–	–
			G048640.1	A1	SPI	–	–	–
			G003710.1	A1	SPI	–	–	–
			G023510.1	C56	SPI	–	–	–
			G070940.1	M14	SPI	Yes	Yes	–
			G064210.1	M14	SPI	Yes	Yes	–
			G059310.1	M14	SPI	–	–	–
			G015240.1	M14	SPI	–	–	–
			G013770.1	M28	SPI	–	–	–
			G025290.1	M28	SPI	Yes	Yes	Yes
			G012150.1	M28	SPI	Yes	Yes	Yes
			G061510.1	M28	SPI	Yes	Yes	–
			G008320.1	M28	SPI	Yes	Yes
			G005130.1	M28	SPI	–	Yes	–
			G015160.1	M28	SPI	–	–	–
			G055020.1	M35	SPI	–	–	–
			G016020.1	M36	SPI	Yes	Yes	–
			G015230.1	M36	SPI	Yes	Yes	–
			G067640.1	M36	SPI	–	Yes	Yes
			G020140.1	M36	SPI	–	–	–
			G047530.1	M43	SPI	Yes	Yes	–
			G018760.1	M43	SPI	Yes	Yes	–
			G064760.1	M43	SPI	–	Yes	Yes
			G004550.1	M6	SPI	Yes	Yes	Yes
			G018890.1	S01	SPI	–	–	–
			G054440.1	S10	SPI	Yes	Yes	–
			G071330.1	S10	SPI	–	–	–
			G055990.1	S10	SPI	–	–	–
			G052070.1	S10	SPI	–	–	–
			G044190.1	S12	SPI	–	–	–
			G024040.1	S10	SPI	–	–	–
			G018420.1	S10	SPI	–	–	–
			G001560.1	S10	SPI	–	–	–
			G000260.1	S10	SPI	–	–	–
			G058910.1	S12	SPI	–	–	–
			G050180.1	S28	SPI	Yes	Yes	–
			G019840.1	S28	SPI+TMD(12)	Yes	Yes	–
			G004680.1	S33	SPI	–	–	–
			G022000.1	S41	SPI	Yes	Yes	–
			G054100.1	S53	SPI	Yes	–	–
			G062670.1	S8	SPI	Yes	Yes	Yes
			G025710.1	S8	SPI	Yes	Yes	–
			G023370.1	S8	SPI+TMD(1)	Yes	Yes	–
			G018770.1	S8	SPI	Yes	Yes	–
			G013690.1	S8	SPI	Yes	Yes	–
			G004660.1	S8	SPI	Yes	Yes	–
			G067440.1	S8	SPI	Yes	–	Yes
			G059290.1	S8	SPI	Yes	–	–
			G004670.1	S8	SPI	–	Yes	–
			G071350.1	S8	SPI	–	–	–
			G070950.1	S8	SPI	–	–	–
			G055480.1	S9	SPI	Yes	Yes	Yes
			G026020.1	S9	SPI	Yes	Yes	–
			G072130.1	S9	SPI	–	–	–
			G037580.1	S9	SPI	–	–	–
			G031010.1	S9	SPI	–	–	–
			G014910.1	S9	SPI	–	–	–
			G014030.1	S9	SPI	–	–	–
			G054730.1	T3	SPI	Yes	Yes	–
			G007450.1	T3	SPI	–	–	–
			G041690.1	A1	SPI+TMD(1)	–	–	–
			G044750.1	M19	SPI+TMD(1)	–	–	–
			G040920.1	M28	SPI+TMD(1)	–	–	–
			G037480.1	M28	SPI+TMD(1)	–	–	–
			G027660.1	M3	SPI+TMD(1)	–	–	–
			G038070.1	S15	SPI+TMD(1)	–	–	–
			G063140.1	S33	SPI+TMD(1)	–	–	–
			G036310.1	S8	SPI+TMD(1)	–	–	–
			G030320.1	S9	SPI+TMD(1)	–	–	–
			G072330.1	S9	SPI+TMD(1)	–	–	–
			G064630.1	S9	SPI+TMD(1)	–	–	–
			G049820.1	A1	SPI+TMD(2)	–	–	–
			G071740.1	S8	SPI+TMD(2)	–	–	–
			G047770.1	S54	SPI+TMD(4)	–	–	–
			G053950.1	M79	SPI+TMD(5)	–	–	–
			G047380.1	S54	SPI+TMD(5)	–	–	–
			G069870.1	S54	SPI+TMD(6)	–	–	–
			G039130.1	A1	SPI+TMD(9)	–	–	–
			G033200.1	M28	SPI+TMD(9)	–	–	–
