# Supplementary material for: Proteolytic and non-proteolytic mechanisms of keratin degradation in Onygena corvina revealed by a proteogenomic approach
Source: Appl Environ Microbiol. 2025 Nov 28;91(12):e01727-25. doi: 10.1128/aem.01727-25 (PMC12724343; doi:10.1128/aem.01727-25)
Supplement: Table S2 — Log2 LFQ intensities and predicted signal peptide and transmembrane domains for all 154 detected proteins. [file aem.01727-25-s0003.xlsx]

## Sheet: List of 154 detected proteins
	Table S2: Log₂ LFQ intensities and predicted signal peptide and transmembrane domains for all 154 detected proteins
	Accession	Predicted signal peptide(SPI) and trasmembrane domains(TMD)	CD1	CD2	CD3	FD1	FD2	FD3	WD1	WD2	WD3
	G019840.1	SPI+TMD(12)	0	0	0	18.5697	19.8521	15.8099	0	17.4464	18.7906
	G028760.1	SPI+TMD(1)	11.4789	0	0	0	14.1956	0	16.4282	16.4452	16.2053
	G061900.1	SPI+TMD(1)	0	0	0	16.4501	19.2534	15.6525	16.2422	18.9686	20.4291
	G023370.1	SPI+TMD(1)	0	0	0	15.5929	16.0422	0	19.4523	18.957	20.5054
	G014310.1	SPI+TMD(1)	0	0	0	0	15.7129	0	0	15.0569	14.7171
	G007390.1	SPI+TMD(1)	0	0	0	0	0	0	15.631	0	0
	G056290.1	SPI +TMD(1)	0	0	0	18.8926	18.7185	13.82	19.0214	19.0235	20.2235
	G062670.1	SPI	20.0509	19.5144	22.0178	23.77	24.5936	22.1019	23.3513	23.9361	25.0711
	G025290.1	SPI	15.1574	0	18.8319	21.9576	23.3918	21.3749	20.5093	23.2689	24.5793
	G055480.1	SPI	0	0	16.8213	20.8459	21.7209	15.95	17.8518	20.9621	22.1723
	G004550.1	SPI	0	0	16.2169	19.1188	21.185	17.3886	16.0166	20.3267	21.0295
	G051960.1	SPI	15.668	0	14.4334	18.0719	18.5037	14.7711	18.3098	18.675	16.7383
	G038280.1	SPI	0	0	16.436	17.4688	19.7685	16.6511	17.5067	20.335	21.7592
	G012150.1	SPI	0	0	17.7068	16.8659	17.7578	0	15.5276	17.5969	19.4801
	G059820.1	SPI	11.3117	0	14.7545	16.1664	17.5715	16.2136	20.4443	20.6069	20.8322
	G070600.1	SPI	0	0	13.6467	0	15.9959	0	20.1021	20.5114	19.9322
	G013690.1	SPI	0	0	0	19.2764	21.5326	13.6405	21.0219	21.5605	22.1716
	G007930.1	SPI	0	0	0	19.2195	18.6409	0	15.6918	17.386	18.1611
	G013620.1	SPI	0	0	0	19.1731	20.1535	0	19.5681	19.9113	21.2834
	G050180.1	SPI	0	0	0	18.6923	21.0083	17.828	14.8043	18.7814	20.9231
	G031500.1	SPI	0	0	0	18.5543	19.3084	0	0	16.6249	13.9463
	G016020.1	SPI	0	0	0	18.5106	21.79	13.906	19.1622	21.2995	22.0632
	G064740.1	SPI	0	0	0	18.1371	19.2426	17.6091	18.2211	19.8659	20.4581
	G024230.1	SPI	0	0	0	17.9947	19.299	0	14.3795	16.0254	16.9883
	G025710.1	SPI	0	0	0	17.9073	19.8571	15.8341	18.5852	18.8087	18.8245
	G067960.1	SPI	0	0	0	17.6371	18.3733	0	14.4272	16.5739	12.8384
	G019850.1	SPI	0	0	0	17.4228	18.8408	14.7253	0	0	17.8853
	G022420.1	SPI	0	0	0	17.145	16.5202	0	14.062	15.1331	0
	G022000.1	SPI	0	0	0	16.9918	19.5207	0	0	14.9118	18.5792
	G070940.1	SPI	0	0	0	16.2869	18.334	0	17.1908	18.1115	16.4522
	G014960.1	SPI	0	0	0	16.261	18.2242	0	0	14.7357	16.7241
	G041820.1	SPI	0	0	0	15.9353	16.9901	0	14.3156	16.4712	0
	G039210.1	SPI	0	0	0	15.916	17.5193	0	0	12.5216	13.3086
	G000890.1	SPI	0	0	0	15.651	16.4152	0	19.0461	19.4052	19.8294
	G054730.1	SPI	0	0	0	13.8208	16.5987	0	16.6682	17.1115	17.9798
	G029540.1	SPI	0	0	0	0	18.0606	0	17.8062	18.3208	17.5521
	G054440.1	SPI	0	0	0	0	18.0254	14.5985	0	16.3657	16.9229
	G018760.1	SPI	0	0	0	0	17.9235	0	0	18.5569	17.0721
	G015230.1	SPI	0	0	0	0	17.8799	0	0	16.9007	17.5459
	G061680.1	SPI	0	0	0	0	17.5653	0	17.003	17.8034	19.3488
	G026020.1	SPI	0	0	0	0	16.9359	0	0	14.3024	16.9583
	G044000.1	SPI	0	0	0	0	16.7528	14.8476	0	14.2772	16.5725
	G045360.1	SPI	0	0	0	0	16.4926	0	0	12.9023	13.4675
	G069460.1	SPI	0	0	0	0	16.3949	0	15.3886	16.4523	17.2902
	G008320.1	SPI	0	0	0	0	16.3069	0	14.7848	17.3106	19.4395
	G004660.1	SPI	0	0	0	0	16.23	0	17.2685	18.123	17.7098
	G047530.1	SPI	0	0	0	0	16.2045	0	0	16.2837	0
	G016370.1	SPI	0	0	0	0	16.1928	0	0	18.3384	18.8922
	G064210.1	SPI	0	0	0	0	15.9825	0	16.2262	19.3406	20.7911
	G042120.1	SPI	0	0	0	0	15.8229	0	0	14.6074	16.4012
	G018770.1	SPI	0	0	0	0	15.7485	0	0	16.0409	14.1745
	G036000.1	SPI	0	0	0	0	15.6905	0	0	0	16.3272
	G028250.1	SPI	0	0	0	0	15.2852	0	17.0348	18.2897	18.852
	G061510.1	SPI	0	0	0	0	15.1366	0	0	16.2428	15.6362
	G053460.1	SPI	0	0	0	0	15.0315	0	0	0	12.569
	G019890.1	SPI	0	0	0	0	14.9738	0	0	0	17.7547
	G021520.1	SPI	0	0	0	0	14.9585	0	0	14.5853	17.1448
	G069490.1	SPI	0	0	0	0	13.7958	0	0	15.9704	0
	G053200.1	SPI	0	0	0	0	12.826	0	16.1012	17.8176	18.4934
	G018830.1	SPI	0	0	0	16.8193	17.2269	0	15.6809	16.5404	16.4179
	G067440.1	SPI	0	0	14.5581	0	14.8156	0	0	0	0
	G054100.1	SPI	0	0	0	17.5817	17.125	0	0	0	0
	G054750.1	SPI	0	0	0	14.9025	15.73	0	0	0	0
	G059290.1	SPI	0	0	0	0	16.6596	0	0	0	0
	G031050.1	SPI	0	0	0	0	15.7752	0	0	0	0
	G028870.1	SPI	0	0	0	0	14.5013	0	0	0	0
	G064760.1	SPI	0	0	16.2554	0	0	0	20.0242	21.5563	21.787
	G008710.1	SPI	0	0	14.0542	0	0	0	15.574	16.367	0
	G067640.1	SPI	0	0	17.3774	0	0	0	0	13.4068	0
	G049860.1	SPI	0	0	0	0	0	0	16.4383	17.6679	17.6505
	G004670.1	SPI	0	0	0	0	0	0	14.0938	16.0437	16.586
	G048200.1	SPI	0	0	0	0	0	0	0	0	16.2703
	G048670.1	SPI	0	0	0	0	0	0	0	13.5174	15.352
	G005130.1	SPI	0	0	0	0	0	0	0	16.9013	15.1911
	G022250.1	SPI	0	0	0	0	0	0	0	15.6269	14.8574
	G042140.1	SPI	0	0	0	0	0	0	15.2047	16.1557	14.6461
	G049780.1	SPI	0	0	0	0	0	0	0	0	14.1797
	G024400.1	SPI	0	0	0	0	0	0	15.6911	14.4258	13.4851
	G007160.1	SPI	0	0	0	0	0	0	0	0	13.4558
	G014420.1	SPI	0	0	0	0	0	0	15.0503	15.4002	0
	G054200.1	-	15.5617	0	16.5938	21.4766	21.0791	16.4049	19.8468	19.7116	22.344
	G005750.1	-	14.4073	0	0	19.7245	19.1748	0	19.529	19.1102	19.9114
	G061500.1	-	13.4701	0	0	19.5355	20.375	16.3769	18.7007	18.8051	16.5893
	G030650.1	-	0	0	16.7043	17.4191	16.628	0	17.3649	16.7164	17.9647
	G047110.1	-	0	0	14.4681	16.1457	17.274	0	15.2355	14.6557	16.0609
	G013710.1	-	12.8494	0	0	15.4165	16.1743	0	15.072	15.2217	14.012
	G057470.1	-	0	0	0	19.5163	19.885	0	17.6581	18.1822	18.7672
	G003320.1	-	0	0	0	19.1434	19.7247	0	16.6879	16.6532	16.2956
	G037700.1	-	0	0	0	19.0029	18.6959	0	15.6652	15.7017	16.9417
	G031280.1	-	0	0	0	18.4152	19.2434	14.7325	15.9867	16.0651	15.1052
	G066290.1	-	0	0	0	18.187	18.9787	0	16.8955	17.025	17.1774
	G012230.1	-	0	0	0	17.6478	18.1548	0	0	13.778	16.3772
	G033940.1	-	0	0	0	17.5395	16.5637	0	16.8664	17.1418	18.937
	G007150.1	-	0	0	0	17.5269	17.074	0	17.3398	16.0702	17.0842
	G029370.1	-	0	0	0	17.2131	18.2987	0	16.7474	17.6902	16.535
	G023650.1	-	0	0	0	16.9752	17.8636	0	19.0329	18.8341	19.3743
	G039840.1	-	0	0	0	16.961	15.9263	0	14.399	14.5814	16.3096
	G024670.1	-	0	0	0	16.8431	18.1824	0	14.1331	13.2621	0
	G007190.1	-	0	0	0	16.7624	16.8223	0	15.433	14.9881	15.4146
	G008620.1	-	0	0	0	16.6649	17.4506	0	0	13.5385	13.4716
	G035570.1	-	0	0	0	16.3467	16.6635	0	15.5666	15.1422	15.5545
	G005740.1	-	0	0	0	15.7605	15.3715	0	13.5301	13.6855	0
	G045890.1	-	0	0	0	15.7303	16.9668	0	0	13.1758	0
	G013950.1	-	0	0	0	15.6652	13.9684	0	13.4251	0	12.6051
	G039830.1	-	0	0	0	15.62	17.0533	0	18.6584	18.4521	20.0631
	G004180.1	-	0	0	0	15.5819	16.5047	0	0	13.6031	0
	G044380.1	-	0	0	0	15.192	15.2948	0	13.8183	0	0
	G067500.1	-	0	0	0	15.1851	16.2345	0	18.3376	18.1158	17.6511
	G055270.1	-	0	0	0	15.0809	15.9837	0	0	0	15.4844
	G068330.1	-	0	0	0	14.5332	0	0	13.7922	0	0
	G032010.1	-	0	0	0	14.3842	14.1789	0	17.2703	17.6124	15.2623
	G058280.1	-	0	0	0	0	18.5543	0	0	0	14.831
	G027140.1	-	0	0	0	0	16.2815	0	14.1675	0	15.4304
	G064990.1	-	0	0	0	0	15.7454	0	16.5994	16.7385	16.2138
	G036620.1	-	0	0	0	0	15.5367	0	15.3592	17.0948	18.17
	G049020.1	-	0	0	0	0	14.4621	0	0	14.0566	0
	G011700.1	-	0	0	0	0	14.3264	0	14.3049	14.568	0
	G016850.1	-	0	0	0	0	14.3063	0	15.4573	15.5361	16.7835
	G014050.1	-	0	0	0	15.3939	15.9174	0	0	0	0
	G026160.1	-	0	0	0	15.258	15.4818	0	0	0	0
	G066840.1	-	0	0	0	15.2034	15.2977	0	0	0	0
	G013750.1	-	0	0	0	15.1333	16.0213	0	0	0	0
	G001320.1	-	0	0	0	14.3034	15.5492	0	0	0	0
	G038140.1	-	0	0	0	0	16.7001	0	0	0	0
	G018240.1	-	0	0	0	0	15.8006	0	0	0	0
	G041530.1	-	0	0	0	0	15.6502	0	0	0	0
	G019770.1	-	0	0	0	0	15.509	0	0	0	0
	G015060.1	-	0	0	0	0	15.2793	0	0	0	0
	G030300.1	-	0	0	0	0	15.2435	0	0	0	0
	G027660.1	-	0	0	0	0	14.7545	0	0	0	0
	G024940.1	-	0	0	0	0	14.6929	0	0	0	0
	G005410.1	-	0	0	0	0	13.8738	0	0	0	0
	G069070.1	-	0	0	0	0	13.6283	0	0	0	0
	G058050.1	-	0	0	14.982	0	0	0	14.0133	13.9933	15.0328
	G051520.1	-	0	0	16.4315	0	0	0	14.6013	14.685	14.6313
	G021250.1	-	0	0	0	0	0	0	16.6536	17.3025	18.3935
	G053990.1	-	0	0	0	0	0	0	17.0791	15.3551	17.3108
	G071200.1	-	0	0	0	0	0	0	0	0	15.9114
	G040160.1	-	0	0	0	0	0	0	0	13.1517	15.8602
	G045490.1	-	0	0	0	0	0	0	0	0	14.8589
	G014080.1	-	0	0	0	0	0	0	14.2915	17.2236	14.6447
	G028900.1	-	0	0	0	0	0	0	14.6223	13.7168	14.4537
	G053630.1	-	0	0	0	0	0	0	15.8335	15.6164	14.2686
	G017110.1	-	0	0	0	0	0	0	0	0	14.129
	G013730.1	-	0	0	0	0	0	0	0	0	12.6814
	G062010.1	-	0	0	0	0	0	0	14.2411	13.711	0
	G065400.1	-	0	0	15.0488	0	0	0	0	0	0
	G051530.1	-	0	0	12.6843	0	0	0	0	0	0
	G001820.1	-	0	0	0	0	0	0	0	0	0
	G018330.1	-	0	0	0	0	0	0	0	0	0
	G014100.1	-	0	0	0	0	0	0	0	0	0
	G069680.1	-	0	0	0	0	0	0	0	0	0
	G063360.1	-	0	0	0	0	0	0	0	0	0
	G006990.1	-	0	0	0	0	0	0	0	0	0
